# Supplementary material for: A magnetic multi-layer soft robot for on-demand targeted adhesion
Source: Nat Commun. 2024 Jan 20;15:644. doi: 10.1038/s41467-024-44995-9 (PMC10799857; doi:10.1038/s41467-024-44995-9)
Supplement: Supplementary file 9 — Source Data [file 41467_2024_44995_MOESM9_ESM.xlsx]

## Sheet: Fig. 2c
	Fig. 2c
	Weight ratio (γ)	Stress (MPa)		Strain (%)
		Average	SD	Average	SD
	1 : 6	4.22269	0.87987	7.61967	0.71126
	1 : 3	13.3784	1.56857	19.373	2.84002
	1 : 2	13.4055	2.02409	11.872	0.75356
	2 : 3	23.0776	2.77024	21.0387	4.43953
	5 : 6	21.1972	3.83502	12.342	2.00394

## Sheet: Fig. 2d
	Fig. 2d
	Strain (%)		Storage modulus (G', MPa)					Loss modulus (G'', MPa)
		Weight ratio (γ)	1 : 6	1 : 3	1 : 2	2 : 3	5 : 6	1 : 6	1 : 3	1 : 2	2 : 3	5 : 6
	0.0101		4.826	4.7814	4.2412	8.3014	2.5547	0.60629	0.84666	0.62982	1.5004	0.48819
	0.0148		4.8957	4.9156	4.2811	8.3971	2.6006	0.6062	0.84414	0.62106	1.474	0.47399
	0.0217		4.9313	4.9871	4.279	8.4283	2.6212	0.61549	0.84369	0.62637	1.47	0.46279
	0.0318		4.9366	5.0118	4.2567	8.4074	2.6291	0.62861	0.86844	0.64042	1.4923	0.46198
	0.0467		4.9109	5.0019	4.2068	8.323	2.6241	0.65139	0.90538	0.66769	1.5299	0.46383
	0.0686		4.8367	4.9346	4.1334	8.1729	2.6069	0.6906	0.95508	0.70398	1.5871	0.46881
	0.101		4.7144	4.802	4.0194	7.9373	2.5717	0.75187	1.0166	0.75444	1.6583	0.47739
	0.148		4.4803	4.5703	3.8516	7.5984	2.5133	0.8568	1.0965	0.81171	1.7444	0.48973
	0.217		4.0859	4.2716	3.6173	7.1195	2.4205	1.007	1.1799	0.87431	1.8518	0.50553
	0.318		3.538	3.7677	3.3	6.4163	2.2865	1.1498	1.2857	0.9423	2.0148	0.52314
	0.467		2.9404	3.1545	2.8833	5.2138	2.0874	1.1679	1.3144	1.0042	2.3119	0.54692
	0.685		2.4206	2.446	2.3879	3.5506	1.8258	1.0878	1.3085	1.0276	2.4418	0.56128
	1.01		1.9495	1.6514	1.8268	2.1774	1.514	0.99131	1.2708	1.0195	2.1846	0.55034
	1.48		1.4784	0.99594	1.2971	1.2824	1.1893	0.90247	1.0793	0.93457	1.755	0.53756
	2.17		1.0313	0.59293	0.86906	0.73196	0.85353	0.79038	0.82529	0.79509	1.318	0.55658
	3.18		0.66856	0.34384	0.54785	0.41055	0.55679	0.65379	0.61161	0.6432	0.95079	0.50041
	4.67		0.39244	0.20068	0.33405	0.24303	0.38162	0.51583	0.44025	0.49899	0.67042	0.39556
	6.85		0.20563	0.12196	0.19859	0.14696	0.25812	0.37019	0.31067	0.37362	0.4703	0.30542
	10.1		0.10867	0.07473	0.11213	0.09043	0.16282	0.24962	0.21818	0.26565	0.32787	0.23489
	14.8		0.05916	0.04582	0.06151	0.05607	0.10224	0.16614	0.15306	0.18277	0.22892	0.17632
	21.7		0.0327	0.02841	0.03439	0.03521	0.06484	0.11092	0.1075	0.12435	0.16018	0.12996
	31.8		0.01822	0.01798	0.02049	0.02207	0.04124	0.07329	0.07615	0.08612	0.11172	0.09439
	46.7		0.00985	0.01153	0.01272	0.0141	0.02623	0.04733	0.05457	0.06052	0.07803	0.06777
	68.5		0.00507	0.00726	0.00802	0.00885	0.01681	0.03054	0.03938	0.04304	0.0545	0.04857
	100		0.00222	0.00435	0.005	0.00537	0.01077	0.02034	0.02869	0.0306	0.03787	0.03484

## Sheet: Fig. 3b
	Fig. 3b
	Weight ratio (γ)	Shear strength (kPa)		Interfacial toughness (J m-2 )
		Average	SD	Average	SD
	1 : 6	1.35692	0.23028	6.08	0.39328
	1 : 3	3.56741	0.50289	14.3867	0.49651
	1 : 2	7.09964	0.33824	29.44	0.31996
	2 : 3	2.34936	0.59034	21.1387	2.16047
	5 : 6	0.99898	0.04935	11.2547	0.71988

## Sheet: Fig. 3c
	Fig. 3c
	Pressing time (min)	Shear strength (kPa)		Interfacial toughness (J m-2 )
		Average	SD	Average	SD
	0	5.14573	0.71492	20.1427	2.93043
	1	7.09964	0.33824	29.44	0.31996
	2	5.49532	0.61845	16.1809	4.36614
	3	5.61516	0.75972	14.6573	2.43987
	4	5.64519	0.32287	14.7227	3.37785

## Sheet: Fig. 3d
		Fig. 3d
		Strain (%)		Storage modulus (G', MPa)				Loss modulus (G'', MPa)				Frequency (Hz)	Storage modulus (G', MPa)				Loss modulus (G'', MPa)
			Immersion time (min)	1	2	3	60	1	2	3	60		1	2	3	60	1	2	3	60
		0.0101		22.558	30.151	20.416	14.994	10.672	9.3793	7.3219	5.9849	10	56.947	32.775	28.251	26.686	16.978	10.56	9.7935	7.9794
		0.0148		25.174	29.75	20.505	15.442	9.7896	9.3813	7.2863	5.6457	7.35669	53.654	32.394	27.246	25.227	15.958	10.467	9.6043	7.6435
		0.0217		27.108	29.768	20.455	15.528	10.167	9.4241	7.2321	5.8894	5.41401	50.705	31.763	26.118	23.819	15.072	10.359	9.3337	7.3211
		0.0318		28.639	29.837	20.598	15.747	10.508	9.3862	7.2863	5.8286	3.98089	47.988	31.004	24.916	22.481	14.305	10.226	8.988	7.0405
		0.0467		30.096	29.821	20.617	15.914	10.829	9.3543	7.236	5.8517	2.92994	45.441	30.143	23.683	21.174	13.629	10.068	8.5911	6.7653
		0.0686		31.253	29.869	20.679	16.045	11.068	9.3654	7.2511	5.8642	2.14968	43.029	29.19	22.454	19.915	13.022	9.8825	8.1931	6.5123
		0.101		32.268	29.881	20.716	16.151	11.245	9.3557	7.2739	5.8835	1.58599	40.729	28.177	21.248	18.705	12.465	9.6615	7.7997	6.2701
		0.148		33.16	29.95	20.774	16.263	11.566	9.3708	7.2598	5.8942	1.1672	38.534	27.103	20.048	17.538	11.946	9.404	7.4367	6.0363
		0.217		33.875	30.017	20.823	16.354	11.548	9.3495	7.2693	5.8952	0.85828	36.437	25.983	18.868	16.411	11.453	9.1041	7.0891	5.8096
		0.318		34.593	30.006	20.885	16.431	11.703	9.3796	7.2683	5.9007	0.63057	34.442	24.829	17.709	15.325	10.98	8.7722	6.7577	5.5895
		0.467		35.228	30.036	20.965	16.506	11.837	9.388	7.2774	5.9029	0.46497	32.551	23.688	16.581	14.28	10.52	8.4187	6.4386	5.3711
		0.685		35.846	30.083	21.05	16.54	11.978	9.3938	7.2985	5.911	0.34236	30.795	22.591	15.488	13.279	10.068	8.0538	6.1274	5.1543
		1.01		36.205	30.128	21.159	16.58	12.039	9.4003	7.3155	5.9014	0.25159	29.159	21.524	14.423	12.321	9.6195	7.6723	5.8221	4.9379
		1.48		36.534	30.152	21.275	16.608	12.025	9.4003	7.3362	5.8977	0.18471	27.672	20.483	13.46	11.406	9.1973	7.2889	5.5687	4.7212
		2.17		36.477	30.185	21.409	16.666	12.067	9.4039	7.3629	5.903	0.13599	26.383	19.454	12.543	10.534	8.819	6.9147	5.2958	4.5043
		3.18		36.518	30.224	21.555	16.732	12.097	9.4177	7.4003	5.9152	0.1	25.357	18.413	11.653	9.7084	8.5204	6.5617	5.0195	4.2885
		4.67		36.332	30.268	21.735	16.759	12.132	9.4258	7.4473	5.9218
		6.85		35.906	30.255	21.916	16.766	12.174	9.4452	7.5055	5.9275
		10.1		35.152	30.127	22.113	16.742	12.185	9.4601	7.599	5.9339
		14.8		34.116	29.869	22.26	16.65	12.145	9.4782	7.7424	5.9409
		21.7		32.732	29.351	22.333	16.419	12.053	9.496	7.9729	5.9522
		31.8		30.755	28.376	22.247	15.969	11.97	9.5087	8.3124	5.9684
		46.7		27.766	26.663	21.588	15.117	11.858	9.5175	8.6014	5.9877
		68.5		23.655	23.913	20.085	13.725	11.592	9.473	8.7409	5.9674
		100		18.669	19.94	17.743	11.76	10.931	9.2476	8.6202	5.8193

## Sheet: Fig. 3e
	Fig. 3e
	Thickness (μm)	Shear strength (kPa)		Interfacial toughness (J m-2 )
		Average	SD	Average	SD
	15.33	2.37418	0.52992	7.00089	1.66958
	29.125	2.98789	0.50747	10.2222	1.9237
	42.92	3.44474	0.49984	13.4222	1.69928
	56.715	4.36038	0.23787	15.8524	3.35715
	70	7.09964	0.33824	29.44	0.31996
	84.359	7.0357	0.51684	29.6267	0.14967
	97.8205	7.09399	0.2845	28.944	2.62859
	113.077	7.01295	0.71586	30.544	3.38165
	126.538	7.07336	0.59654	29.7653	2.55769
	138.205	7.03107	0.16264	28.7564	2.69632

## Sheet: Fig. 3g
	Fig. 3g
	Frequency (Hz)		Retention time (h)
		Thickness (μm)	70		84		98		112		126
			Average	SD	Average	SD	Average	SD	Average	SD	Average	SD
	0.25		26.0982	7.91491	30.8111	2.40826	29.3863	8.39453	30.2593	5.41222	25.9933	4.02139
	0.5		22.4935	1.08391	18.6291	0.73318	21.3728	9.55285	22.4018	5.22689	22.5268	2.13045
	0.75		11.8279	0.62998	13.4285	2.40114	15.5557	0.000261891	18.4294	2.2211	17.778	0.000261891
	1		12.3891	1.79583	10.7112	0.44958	14.1862	1.69606	12.6852	0.32075	13.2407	0.84863
	1.25		4.19393	0.43391	4.27726	0.7267	13.6656	0.19053	14.006	0.78019	13.9259	1.47963

## Sheet: Fig. 4c
	Fig. 4c
	Horizontal distance (mm)		Fm_x (N)				Ff (N)
		Vertical distance (mm)	15	20	25	30	15	20	25	30
	0		0	0	0	0	0.15733	0.13708	0.12624	0.11811
	0.5		0.00773	0.00255	0.000597596	0.00601	0.15726	0.13711	0.1262	0.11801
	1		0.02567	0.01586	0.00982	0.00601	0.15709	0.13708	0.12612	0.11791
	1.5		0.05706	0.03326	0.01972	0.00656	0.15683	0.13699	0.12601	0.11779
	2		0.08649	0.04968	0.02913	0.01244	0.15647	0.13684	0.12587	0.11767
	2.5		0.11405	0.06516	0.03806	0.01806	0.15604	0.13663	0.12569	0.11753
	3		0.13979	0.07972	0.04651	0.02343	0.15552	0.13638	0.12548	0.11738
	3.5		0.16378	0.09338	0.05451	0.02855	0.15493	0.13607	0.12525	0.11723
	4		0.18608	0.10619	0.06206	0.03343	0.15427	0.13572	0.12499	0.11706
	4.5		0.20676	0.11817	0.06918	0.03808	0.15355	0.13532	0.1247	0.11689
	5		0.22587	0.12933	0.07588	0.04249	0.15276	0.13489	0.12439	0.11671
	5.5		0.24347	0.13972	0.08218	0.04668	0.15192	0.13441	0.12406	0.11652
	6		0.25963	0.14936	0.08808	0.05064	0.15102	0.1339	0.12371	0.11632
	6.5		0.27439	0.15828	0.0936	0.05439	0.15007	0.13336	0.12335	0.11612
	7		0.28782	0.16649	0.09875	0.05794	0.14908	0.13278	0.12296	0.11591
	7.5		0.29996	0.17403	0.10354	0.06128	0.14804	0.13218	0.12256	0.11569
	8		0.31088	0.18091	0.10799	0.06442	0.14696	0.13155	0.12214	0.11547
	8.5		0.32061	0.18717	0.11209	0.06737	0.14585	0.13089	0.12171	0.11524
	9		0.32922	0.19283	0.11588	0.07013	0.1447	0.13021	0.12126	0.115
	9.5		0.33675	0.1979	0.11935	0.0727	0.14353	0.12952	0.12081	0.11476
	10		0.34325	0.20242	0.12251	0.0751	0.14232	0.1288	0.12034	0.11452
	10.5		0.34876	0.2064	0.12538	0.07732	0.14109	0.12806	0.11987	0.11427
	11		0.35334	0.20986	0.12797	0.07938	0.13984	0.12732	0.11939	0.11401
	11.5		0.35702	0.21283	0.13029	0.08127	0.13857	0.12655	0.1189	0.11376
	12		0.35985	0.21533	0.13234	0.083	0.13729	0.12578	0.1184	0.11349
	12.5		0.36188	0.21738	0.13414	0.08458	0.13599	0.125	0.1179	0.11323
	13		0.36313	0.21899	0.1357	0.08601	0.13467	0.12421	0.11739	0.11296
	13.5		0.36366	0.2202	0.13702	0.08729	0.13335	0.12341	0.11689	0.11269
	14		0.36351	0.221	0.13811	0.08844	0.13203	0.12261	0.11638	0.11241
	14.5		0.3627	0.22143	0.13899	0.08944	0.1307	0.1218	0.11586	0.11214
	15		0.36128	0.2215	0.13966	0.09032	0.12937	0.12099	0.11535	0.11186
	15.5		0.35929	0.22123	0.14013	0.09106	0.12804	0.12018	0.11484	0.11158
	16		0.35675	0.22064	0.14041	0.09169	0.12671	0.11937	0.11433	0.1113
	16.5		0.3537	0.21974	0.14051	0.09219	0.12539	0.11857	0.11382	0.11101
	17		0.35018	0.21856	0.14043	0.09258	0.12407	0.11776	0.11331	0.11073
	17.5		0.34621	0.21709	0.14018	0.09286	0.12277	0.11697	0.11281	0.11044
	18		0.34184	0.21537	0.13977	0.09304	0.12148	0.11617	0.11231	0.11016
	18.5		0.33708	0.2134	0.13922	0.09311	0.1202	0.11539	0.11181	0.10987
	19		0.33196	0.21121	0.13851	0.09308	0.11894	0.11461	0.11132	0.10958
	19.5		0.32652	0.2088	0.13767	0.09295	0.11769	0.11385	0.11083	0.1093
	20		0.32078	0.20619	0.1367	0.09274	0.11647	0.11309	0.11036	0.10901
	20.5		0.31477	0.20339	0.13561	0.09244	0.11526	0.11235	0.10988	0.10873
	21		0.30851	0.20042	0.1344	0.09205	0.11408	0.11161	0.10942	0.10844
	21.5		0.30203	0.19729	0.13307	0.09159	0.11292	0.11089	0.10896	0.10816
	22		0.29535	0.194	0.13165	0.09104	0.11179	0.11019	0.10852	0.10788
	22.5		0.28849	0.19058	0.13012	0.09043	0.11069	0.1095	0.10808	0.1076
	23		0.28148	0.18704	0.12851	0.08974	0.10962	0.10883	0.10765	0.10732
	23.5		0.27434	0.18338	0.12681	0.08899	0.10858	0.10817	0.10723	0.10705
	24		0.26708	0.17962	0.12502	0.08818	0.10757	0.10753	0.10682	0.10677
	24.5		0.25972	0.17577	0.12317	0.08731	0.10659	0.10691	0.10642	0.1065
	25		0.25229	0.17183	0.12124	0.08638	0.10565	0.10631	0.10603	0.10623
	25.5		0.24481	0.16783	0.11925	0.0854	0.10474	0.10572	0.10565	0.10596
	26		0.23728	0.16376	0.1172	0.08436	0.10387	0.10516	0.10529	0.1057
	26.5		0.22973	0.15964	0.1151	0.08329	0.10303	0.10462	0.10493	0.10544
	27		0.22217	0.15547	0.11295	0.08216	0.10224	0.10409	0.10459	0.10518
	27.5		0.21461	0.15127	0.11076	0.081	0.10148	0.10359	0.10426	0.10493
	28		0.20707	0.14704	0.10852	0.0798	0.10076	0.10311	0.10394	0.10468
	28.5		0.19957	0.14279	0.10625	0.07856	0.10009	0.10265	0.10364	0.10444
	29		0.19212	0.13853	0.10395	0.07729	0.09945	0.10222	0.10334	0.10419
	29.5		0.18472	0.13426	0.10162	0.07599	0.09885	0.1018	0.10306	0.10396
	30		0.17739	0.13	0.09927	0.07467	0.09829	0.10141	0.10279	0.10372
	30.5		0.17014	0.12575	0.09691	0.07331	0.09778	0.10104	0.10253	0.10349
	31		0.16298	0.12152	0.09452	0.07194	0.0973	0.10069	0.10229	0.10327
	31.5		0.15592	0.1173	0.09213	0.07055	0.09686	0.10037	0.10206	0.10305
	32		0.14897	0.11312	0.08973	0.06914	0.09646	0.10006	0.10184	0.10283
	32.5		0.14213	0.10897	0.08732	0.06771	0.09611	0.09978	0.10163	0.10262
	33		0.13542	0.10486	0.08492	0.06628	0.09579	0.09952	0.10144	0.10242
	33.5		0.12884	0.10079	0.08251	0.06483	0.0955	0.09928	0.10126	0.10222
	34		0.1224	0.09677	0.08011	0.06337	0.09526	0.09906	0.10109	0.10202
	34.5		0.1161	0.09281	0.07772	0.06191	0.09505	0.09886	0.10093	0.10183
	35		0.10995	0.0889	0.07534	0.06045	0.09488	0.09868	0.10078	0.10165
	35.5		0.10396	0.08506	0.07298	0.05898	0.09474	0.09853	0.10065	0.10147
	36		0.09812	0.08128	0.07063	0.05751	0.09463	0.09839	0.10052	0.1013
	36.5		0.09245	0.07757	0.06829	0.05604	0.09455	0.09827	0.10041	0.10113
	37		0.08694	0.07393	0.06599	0.05458	0.09451	0.09817	0.10031	0.10097
	37.5		0.0816	0.07037	0.0637	0.05312	0.0945	0.09808	0.10022	0.10082
	38		0.07643	0.06689	0.06144	0.05167	0.09451	0.09802	0.10013	0.10067
	38.5		0.07143	0.06349	0.05921	0.05023	0.09455	0.09797	0.10006	0.10052
	39		0.06661	0.06018	0.057	0.0488	0.09461	0.09793	0.1	0.10039
	39.5		0.06196	0.05694	0.05483	0.04738	0.0947	0.09791	0.09995	0.10026
	40		0.05749	0.0538	0.05269	0.04598	0.09481	0.09791	0.09991	0.10013
	40.5		0.05319	0.05075	0.05059	0.04459	0.09494	0.09792	0.09987	0.10001
	41		0.04908	0.04779	0.04852	0.04321	0.09509	0.09794	0.09984	0.0999
	41.5		0.04513	0.04492	0.04649	0.04186	0.09525	0.09797	0.09983	0.09979
	42		0.04137	0.04214	0.0445	0.04052	0.09543	0.09802	0.09981	0.09969
	42.5		0.03778	0.03946	0.04255	0.0392	0.09563	0.09808	0.09981	0.09959
	43		0.03436	0.03687	0.04064	0.0379	0.09583	0.09814	0.09981	0.0995
	43.5		0.03111	0.03438	0.03878	0.03663	0.09605	0.09822	0.09982	0.09942
	44		0.02804	0.03199	0.03695	0.03537	0.09628	0.0983	0.09984	0.09934
	44.5		0.02513	0.02969	0.03518	0.03414	0.09651	0.0984	0.09986	0.09927
	45		0.02238	0.02749	0.03344	0.03294	0.09675	0.0985	0.09988	0.09921
	45.5		0.0198	0.02538	0.03176	0.03176	0.097	0.0986	0.09991	0.09915
	46		0.01737	0.02338	0.03012	0.03061	0.09725	0.09871	0.09995	0.09909
	46.5		0.0151	0.02146	0.02853	0.02949	0.0975	0.09882	0.09998	0.09905
	47		0.01298	0.01965	0.02698	0.02839	0.09775	0.09894	0.10003	0.099
	47.5		0.01101	0.01792	0.02549	0.02732	0.098	0.09906	0.10007	0.09897
	48		0.00918	0.01629	0.02404	0.02628	0.09825	0.09919	0.10012	0.09893
	48.5		0.00749	0.01476	0.02264	0.02527	0.09849	0.09931	0.10017	0.09891
	49		0.00594	0.01331	0.02129	0.02429	0.09873	0.09944	0.10022	0.09889
	49.5		0.00451	0.01195	0.01999	0.02334	0.09897	0.09956	0.10027	0.09887
	50		0.00322	0.01069	0.01874	0.02242	0.0992	0.09969	0.10033	0.09886
	50.5		0.00204	0.00951	0.01754	0.02154	0.09942	0.09981	0.10038	0.09885
	51		0.000981927	0.00841	0.01639	0.02068	0.09963	0.09993	0.10044	0.09885
	51.5		3.33787e-05	0.0074	0.01528	0.01985	0.09983	0.10005	0.10049	0.09886
	52		-0.000809159	0.00647	0.01423	0.01906	0.10002	0.10017	0.10055	0.09886
	52.5		-0.00155	0.00562	0.01323	0.01829	0.1002	0.10028	0.1006	0.09888
	53		-0.0022	0.00485	0.01227	0.01756	0.10036	0.10039	0.10065	0.09889
	53.5		-0.00275	0.00416	0.01136	0.01686	0.10052	0.1005	0.1007	0.09891
	54		-0.00322	0.00353	0.0105	0.01619	0.10066	0.1006	0.10075	0.09894
	54.5		-0.00362	0.00298	0.00968	0.01555	0.10078	0.10069	0.1008	0.09896
	55		-0.00393	0.0025	0.00892	0.01494	0.10089	0.10078	0.10084	0.099
	55.5		-0.00418	0.00208	0.00819	0.01436	0.10099	0.10086	0.10089	0.09903
	56		-0.00437	0.00173	0.00752	0.01381	0.10107	0.10093	0.10093	0.09907
	56.5		-0.0045	0.00143	0.00689	0.01329	0.10113	0.101	0.10096	0.09911
	57		-0.00458	0.0012	0.0063	0.01279	0.10118	0.10106	0.101	0.09915
	57.5		-0.00461	0.00102	0.00575	0.01233	0.10122	0.10111	0.10102	0.0992
	58		-0.0046	0.00088975	0.00525	0.01189	0.10123	0.10115	0.10105	0.09924
	58.5		-0.00455	0.000810516	0.00479	0.01148	0.10124	0.10119	0.10107	0.09929
	59		-0.00447	0.000777564	0.00437	0.0111	0.10122	0.10122	0.10109	0.09935
	59.5		-0.00437	0.000787877	0.00399	0.01074	0.10119	0.10124	0.1011	0.0994
	60		-0.00424	0.0008384	0.00364	0.0104	0.10115	0.10125	0.10111	0.09945

## Sheet: Fig. 4d
	Fig. 4d
	Vertical distance (mm)	Speed (mm/s)
		Type I robot		Type II robot		Type III robot
		Average	SD	Average	SD	Average	SD
	15	7.85	0.07071	8.5	0.70711	7.65	0.07071
	20	8.35	0.07071	8.55	0.07071	8.35	0.07071

## Sheet: Fig. 4g
	Fig. 4g
	Type I robot			Type II robot			Type III robot
	Field strength (mT)	Step-out frequency (Hz)		Field strength (mT)	Step-out frequency (Hz)		Field strength (mT)	Step-out frequency (Hz)
		Average	SD		Average	SD		Average	SD
	11	0.2	0	12	0.3	0	15	0.25	0.07071
	12	0.25	0.07071	14	0.4	0	16	0.5	0
	14	0.45	0.07071	16	0.65	0.07071	18	0.6	0
	16	0.7	0	18	0.8	0	20	1.15	0.07071
	18	1	0	20	1.3	0.14142
	20	1.6	0.28284

[truncated: 12 more sheets: Fig. 4h, Fig. 5c, Fig. 7d, Supplementary Fig. 4a, Supplementary Fig. 4b, Supplementary Fig. 7c, Supplementary Fig. 9, Supplementary Fig. 14a, Supplementary Fig.14 d, Supplementary Fig.15c, Supplementary Table S1, Supplementary Table S2]
